# Supplementary material for: Flora Checklist in the Bayanaul State National Nature Park, Kazakhstan with Special Focus on New Species of Conservation Interest
Source: Plants (Basel). 2025 Apr 3;14(7):1119. doi: 10.3390/plants14071119 (PMC11991007; doi:10.3390/plants14071119)
Supplement: Supplementary file 1 [file plants-14-01119-s001.zip]

Archive with 1 entries (1 files):
- plants-3524907-supplementary.pdf
